# Supplementary material for: [212Pb]Pb-eSOMA-01: A Promising Radioligand for Targeted Alpha Therapy of Neuroendocrine Tumors
Source: Pharmaceuticals (Basel). 2023 Jul 10;16(7):985. doi: 10.3390/ph16070985 (PMC10384862; doi:10.3390/ph16070985)
Supplement: Supplementary file 1 [file pharmaceuticals-16-00985-s001.zip]

Archive with 1 entries (1 files):
- pharmaceuticals-2470641-supplementary.pdf
